# Supplementary material for: Comprehensive Evaluation of Raw Eating Quality in 81 Sweet Potato (Ipomoea batatas (L.) Lam) Varieties
Source: Foods. 2023 Jan 6;12(2):261. doi: 10.3390/foods12020261 (PMC9858325; doi:10.3390/foods12020261)
Supplement: Supplementary file 1 [file foods-12-00261-s001.zip]

Archive with 4 entries (4 files):
- FigureS1. Biplot graph of principal component analysis.jpg
- Table S1.pdf
- Table S2.xlsx
- Table S3.pdf
