# Supplementary material for: Comprehensive Evaluation of Raw Eating Quality in 81 Sweet Potato (Ipomoea batatas (L.) Lam) Varieties
Source: Foods. 2023 Jan 6;12(2):261. doi: 10.3390/foods12020261 (PMC9858325; doi:10.3390/foods12020261)
Supplement: Supplementary file 1 [file foods-12-00261-s001.zip › Table S2.xlsx]

## Sheet: Sheet1
Table S2: The quality indicators of the tuberous root of 81 varieties
Sample	Hardness(N)	Adhesiveness(mj)	Cohesiveness	Springness(mm)	Gumminess(N)	Chewiness(mj)	Fructose(mg·g-1)	Sucrose(mg·g-1)	Glucose(mg·g-1)	Lignin(mg·g-1)	Soluble pectin(mg·g-1)	Hemicellulose(mg·g-1)	Protopectin(mg·g-1)	Cellulose(mg·g-1)	Moiture content(%)	Starch concent(%)
Chuanshu231	137.792	2.48537	0.189571	4.23427	26.1145	110.713	6.73105	83.6226	7.08226	2.79333	1.13333	207.883	12.5433	74.7733	63.6664	75.99
Eshu15	94.0917	3.57051	0.189839	4.81139	17.8622	86.1048	37.4502	118.216	38.2479	0.896667	1.61333	250.54	15.1267	71.8233	75.5804	65.87
Eshu17	81.8713	7.97742	0.217777	5.28897	17.9305	96.047	34.2595	99.6249	39.3297	1.58	1.60333	270.667	15.0767	73.8367	80.0165	68.3
Eshu19	97.7728	11.1022	0.208764	5.43387	20.4028	111.746	23.3443	75.4508	27.2654	3.46333	2.55667	276.847	12.96	66.79	76.8676	57.6667
Ezishu13	96.2639	2.34181	0.225922	5.37388	21.6331	117.815	9.27633	101.404	11.7044	2.59	1.85667	246.11	14.2233	71.98	71.1594	65.7367
Funingzi3	106.702	4.50726	0.18945	5.14859	20.1933	104.228	9.87009	80.8545	12.8861	2.21	1.65667	199.43	16.3933	68.7433	65.8701	72.27
Fushu604	99.7294	8.58903	0.194874	4.79227	19.3514	93.2665	37.9118	101.967	40.4987	1.47333	1.69333	242.4	13.2333	72.45	72.6726	71.7933
Futian1	72.818	6.27506	0.216266	5.2534	15.8029	83.3188	91.035	138.715	107.195	1.66667	1.83333	304.403	15.44	72.4667	86.3135	41.2267
Ganshu6	122.678	7.15782	0.222744	5.47402	27.3715	149.966	4.30672	72.055	5.58477	2.34667	1.84	230.513	15.3767	69.41	65.2697	73.12
Guangshu18-10	101.454	6.88989	0.205085	5.04695	20.8323	105.297	20.8784	122.364	22.8838	2.3	1.83	287.313	12.06	72.43	75.6679	65.7233
Guangshu87	105.475	3.11066	0.209464	4.97919	22.0685	109.695	27.6054	93.631	34.3555	1.56	1.33	216.437	14.6233	72.4467	72.0169	72.0867
Guangzishu9	108.89	6.23063	0.19237	5.25844	20.7543	109.03	7.35548	83.3284	9.08289	2.30333	1.86333	220.75	16.66	67.3433	68.4936	72.1433
Honghong1	107.879	2.4035	0.174954	4.75592	18.8844	89.9282	7.27652	104.553	8.10545	2.85	1.33	199.46	12.7867	75.33	71.7489	73.24
Jishu29	76.3001	6.06545	0.234048	5.08822	17.8071	90.8149	62.9366	113.9	72.136	2.72	1.73667	263.593	12.2567	71.84	76.7585	60.05
Jishu33	92.1601	7.12586	0.220106	5.14855	20.2593	104.451	64.0671	90.044	74.7186	2	1.05	264.027	11.6933	76.56	83.2185	59.5933
Jishu98	124.195	6.45878	0.208894	5.2716	25.854	136.411	15.9114	67.8164	16.492	2.60333	1.04667	169.277	13.8	72.8433	70.725	76.8733
Jiyuan1	89.8967	8.3022	0.210954	5.22586	18.9073	98.766	19.2743	74.1879	20.5331	2.87	0.843333	212.043	11.1533	77.8933	72.3163	72.9667
Jinshu69	95.0783	3.71342	0.214252	5.30035	20.3467	108.512	50.541	79.7702	55.5633	1.99	1.69	241.653	14.72	71.7167	75.9474	58.64
Liaoshu5	96.1809	4.76593	0.210221	5.48212	20.1833	110.316	42.1677	107.06	43.4119	2.2	1.53	231.323	13.8567	73.5333	76.7864	65.0767
Longshu14	121.21	2.83057	0.177816	5.25155	21.5338	113.673	9.60113	77.1988	11.3352	2.37333	1.23333	169.017	13.24	72.76	68.8087	76.0633
Longshu24	109.819	4.25391	0.192538	5.15094	21.1121	109.595	11.3907	60.5705	13.0981	3.31333	1.4	219.203	10.3767	76.9733	69.7661	68.5267
Longshu14	109.156	7.96833	0.205989	5.41583	22.5818	123.894	15.0846	103.273	17.8843	3.06	1.03667	201.237	11.0167	77.9133	68.2453	75.6567
Longshu5	99.2402	4.83863	0.189886	5.20619	18.8369	98.4484	49.7644	117.601	61.7595	1.08667	1.76	248.337	15.8367	68.83	74.1841	54.1533
Longshu9	106.718	4.11147	0.216349	5.07549	23.0789	116.972	52.3792	107.372	58.609	0.376667	1.62333	221.19	16.6667	69.6633	76.7862	61.1567
Longzishu9	111.502	10.6414	0.217259	5.58627	24.164	136.453	13.3407	102.674	16.6608	2.89667	2.39	292.78	13.62	71.4133	76.0388	63.04
Luoshu10	120.97	6.13755	0.210983	5.16569	25.3911	131.616	5.83631	68.0495	5.85312	3.22333	1.15667	196.443	11.6067	75.58	63.5145	84.99
Luoshu14	92.7238	4.93138	0.195538	5.0458	18.0279	91.1559	20.6087	78.0353	21.5838	3.04	1.31	206.217	10.9933	75.71	72.2734	73.76
Luoshu6	102.034	2.40416	0.184252	5.26449	18.7908	98.9162	5.08015	115.686	5.83799	3.00333	1.01333	221.653	10.51	78.1733	67.6283	77.7667
Luosushu18	91.2895	12.2523	0.250637	5.43203	22.8547	124.743	65.3942	128.307	71.6928	2.17	1.88333	266.803	12.3533	70.5033	72.0962	59.88
Luoxushu9	124.137	4.72478	0.188349	5.20845	23.2597	121.684	11.8447	59.7264	13.5927	2.46333	1.37667	188.88	14.31	72.09	64.8425	72.3
Luozishu6	92.7652	3.45984	0.222849	7.77795	20.6821	160.871	4.49557	97.5892	5.6006	2.68333	2.2	255.347	16.5267	66.62	70.2203	63.52
Benimasari	122.529	7.7094	0.201369	5.36589	24.4902	131.518	8.42468	86.9877	9.84804	2.68	1.02667	190.397	11.8733	75.8267	63.9152	80.7033
Miannanshu10	106.412	1.91247	0.17933	4.8801	19.1101	93.2116	4.92131	64.9755	4.60881	3.53	1.09	197.777	10.6667	78.6833	71.2549	81.5567
Mianshu8	102.416	1.04446	0.214839	4.14267	21.9557	91.008	40.0915	66.4336	42.7146	0.686667	1.24333	196.33	12.3367	74.43	74.2493	65.4633
Mianzishu15	89.9216	1.90822	0.216814	3.97814	19.62	76.9555	28.8788	57.5457	28.0848	3.50333	2.09	262.697	14.5367	71.18	76.0115	66.0067
Nanshu022	94.6555	9.00981	0.198924	5.14273	18.8047	96.852	62.6463	62.3096	74.0699	0.573333	1.66	216.377	15.0933	69.1	75.0461	67.7967
Nanshu88	94.8379	5.98768	0.187468	5.17185	17.793	91.8259	33.6215	112.091	35.2566	2.54333	1.25333	246.423	12.3433	77.1333	75.9511	71.08
Nanshu99	100.525	6.09003	0.189701	5.13442	19.0594	97.2489	42.5055	77.1957	41.9806	3.07	1.5	285.633	10.98	78.2767	75.2171	69.4233
Nanzishu018	119.113	1.48964	0.208742	4.37912	24.8354	109.252	12.9303	77.5424	13.6457	2.44667	1.77	211.29	17.0767	68.4	68.7746	71.68
NingB73-8	142.26	1.25107	0.173302	4.94787	24.6861	121.577	4.26334	62.5081	4.64374	1.90667	0.866667	168.62	11.29	75.75	60.1089	83.4833
Ning C2-6	110.772	2.57773	0.196218	4.94996	21.8134	107.935	6.41732	78.5659	7.79484	3.15	0.926667	206.887	11.17	77.64	67.2869	83.0233
Ningzishu10	124.983	6.29514	0.215368	5.29334	26.8539	141.902	5.03931	81.2064	6.12655	2.73333	1.83333	240.247	14.8933	71.1133	63.6344	75.5733
Ningzishu2	124.485	2.26006	0.229762	4.28096	28.6448	122.68	15.7867	67.5637	20.8036	2.46667	2.16667	245.213	16.37	69.0867	67.797	71.0567
Ningzishu3	109.728	2.37621	0.184065	4.69927	20.1825	94.7999	10.5247	68.3519	12.4693	2.64	1.46	226.107	11.9933	72.81	63.5446	72.39
Ningzishu6	99.7377	4.13496	0.167657	5.17233	16.8436	87.7807	13.7949	62.9663	16.7443	2.51	1.35333	209.723	13.55	72.6233	69.4476	70.0033
Nongdahong	115.382	3.10566	0.235588	5.52075	26.6925	148.317	40.962	62.5981	45.0151	1.6	1.14667	185.123	12.7867	74.0833	71.1743	56.19
Pushu32	98.6681	6.6906	0.22124	4.92936	21.7473	107.352	6.35574	143.734	7.70111	1.94	1.69333	225.487	12.3133	71.6	70.0397	79.93
Qining16	113.538	2.88481	0.202921	4.373	22.9926	101	9.59318	71.7761	10.9884	1.80333	1.12	170.587	12.6933	73.49	66.5714	81.8333
Qining17	102.764	8.07206	0.225651	5.57517	23.2691	131.074	7.3718	100.724	9.20188	2.45333	1.49	231.997	13.38	73.12	68.4201	57.6867
Qining19	108.799	3.8848	0.189143	5.13676	20.5915	105.76	38.9276	22.5005	44.479	2.11333	1.26333	175.37	12.64	71.7267	72.1846	74.4
Qining26	135.308	3.73364	0.18986	5.37498	25.7093	137.382	6.00224	80.2278	6.77714	2.26	1.06	158.433	14.83	72.01	62.4563	80.8933
Qining37	87.9401	1.12289	0.225681	5.48766	19.9106	110.813	19.1992	97.7015	21.4042	2.04667	1.26	218.293	11.49	75.63	73.9142	74.33
Shangshu19	99.9532	4.88473	0.207174	5.25416	20.715	109.368	37.0159	49.4322	32.4711	2.76667	1.22	175.273	12.9233	74.59	70.6677	78.08
Sushu25	88.222	12.2743	0.227345	5.30133	20.06	107.923	38.2085	124.741	41.1966	3.36	2.00667	268.523	13.28	70.2533	78.7584	59.7733
Sushu28	114.827	3.17581	0.205994	5.46457	23.5494	126.565	30.5856	52.9498	32.6751	2	1.40667	197.567	14.9667	74.2033	64.0975	79.26
Sushu29	131.963	1.32683	0.175289	4.81441	23.1038	111.525	3.85966	68.1187	4.61012	2.32667	1.12	159.253	12.2333	73.8933	64.2081	86.5567
Sushu23	98.4526	2.9885	0.26246	4.19673	25.8594	108.83	6.11376	124.178	7.07824	2.35	1.48	251.243	12.29	74.33	75.9331	76.64
Sushu9	88.9267	8.17783	0.228402	5.44841	20.4312	112.898	26.5968	110.56	25.7597	3.39333	1.56	233.317	11.5567	73.3367	77.1144	71.0867
Taishu14	90.8998	8.66969	0.233264	5.27617	21.1363	111.581	113.499	58.3636	131.476	1.21	1.75667	273.62	15.99	70.74	79.6127	49.7333
WanA4921	98.3282	1.80574	0.192309	3.91914	18.8871	73.9615	6.76533	89.5804	8.85141	2.28	1.55333	211.85	14.7	71.33	68.0597	72.9167
Wansu4723	106.32	5.5832	0.223897	5.31638	23.7799	126.802	20.3287	74.2531	26.4507	1.63667	1.82333	176.3	18.3067	65.7667	68.3829	73.04
Wansu546	108.144	2.67966	0.198931	5.00274	21.3361	106.66	5.99559	109.463	7.90775	2.57667	1.29	214.127	14.7767	73.0933	67.2423	75.9433
Wanshu9	105.069	11.1893	0.244042	5.30088	25.6712	136.614	18.7779	83.9596	21.0788	2.93	1.32667	216.353	11.5067	75.0067	69.0959	79.9167
Xinxiang	102.805	3.68539	0.185675	5.16247	18.8595	97.9551	32.9975	58.0992	43.4995	2.13667	1.31667	204.733	12.72	73.0833	71.8038	66.6
Xushu18	93.7933	0.912721	0.287499	6.32945	26.8778	172.887	55.1026	86.3748	60.7677	1.73667	1.29333	236.82	13.94	74.7867	77.1033	66.4233
Xushu32	105.069	5.50795	0.195521	4.87837	20.6045	102.676	20.1132	73.6021	22.0499	1.71333	1.23333	180.053	14.17	73.3133	72.0152	70.5
Xushu37	117.388	3.73709	0.204184	4.84728	23.9593	116.037	25.2736	78.0814	26.6352	2.96667	1.27333	214.503	10.8567	75.3	68.6967	72.5667
Xushu44	104.588	4.10228	0.212607	4.68354	22.2227	104.066	12.9153	106.162	13.984	2.67667	1.32	186.917	13.58	72.76	70.5778	73.9933
Xuzishu8	135.736	5.49786	0.218418	5.12532	29.6779	152.971	11.8848	74.5683	15.875	2.51667	2.01667	250.9	14.9767	70.33	62.5504	72.7967
Yunshu678	90.0791	2.77048	0.188945	5.02495	17.0582	86.3713	8.87142	76.3242	10.7692	2.53667	1.11667	178.167	14.12	73.8933	66.5909	82.68
Zhanshu16	120.274	7.12217	0.1911	5.26671	22.9581	120.91	36.1697	102.899	45.3385	1.32	1.73	262.277	15.91	70.8633	69.5983	70.3733
Zhanshu18	114.13	6.6772	0.214456	5.20334	24.5489	127.271	26.5599	60.0652	27.7554	2.51667	0.9	200.383	12.1933	77.58	67.6239	78.3667
Zhanshu271	112.016	5.65216	0.205201	4.69696	22.9797	108.521	12.1005	97.3626	12.1986	2.49333	1.12333	238.943	12.4967	76.1967	62.8851	79.2867
Zhanshu407	95.8245	9.90126	0.221472	5.51976	21.0502	116.146	75.15	45.9763	81.4276	1.86333	1.27667	208.103	13.9067	72.8167	75.0375	56.89
Zhanzishu2	96.753	4.46661	0.186715	5.31573	18.1121	97.0767	5.34943	98.8624	6.52015	3.33667	2.14	267.207	13.8833	70.6267	66.5622	70.1233
Zheshu21	90.6263	6.97498	0.197382	5.08075	17.7232	90.4152	37.1773	146.412	46.2216	2.52667	1.29333	229.013	11.81	75.8667	75.0172	66.28
Zheshu27	112.837	3.02505	0.200124	4.35332	22.5047	98.3178	15.7564	53.1147	18.1934	2.39	1.60667	225.127	13.1933	75.0033	74.1248	76.32
Zheshu70	106.039	3.37214	0.194628	5.06434	20.6129	104.517	15.4798	126.623	16.9769	2.38333	1.77333	274.707	13.6367	73.47	72.3652	66.1867
Zheshu75	95.7913	1.6441	0.175455	5.10187	16.7759	87.0259	3.42276	89.7015	3.81226	2.72667	0.993333	219.543	11.19	78.28	66.1412	81.55
Zheshu81	126.027	2.70587	0.229883	4.81723	28.9455	139.337	31.9948	82.6581	37.0262	2.43333	1.06333	230.44	11.87	75.79	68.0358	73.6925
Zhezishu1	130.413	9.92742	0.221789	5.59501	28.8035	161.713	6.50686	67.6273	9.27445	3.39667	1.76	238.29	13.4667	70.9033	64.1951	75.4833
